# Supplementary material for: p73 regulates basal and starvation-induced liver metabolism in vivo
Source: Oncotarget. 2015 Sep 7;6(32):33178–90. doi: 10.18632/oncotarget.5090 (PMC4741757; doi:10.18632/oncotarget.5090)
Supplement: Supplementary file 2 [file oncotarget-06-33178-s002.xlsx]

## Sheet: Sheet1
				Table S1. Summary of 347 found metabolites. The p values of each compound including Pcontrasts, Pgenotype, Ptreatment and Pinteraction were calculated via 2-way ANOVA and ANOVA contrasts.
BIOCHEMICAL	SUPER_PATHWAY	SUB_PATHWAY	KEGG	HMDB_ID	WT_Ctrl Mean(n=7)	WT_Ctrl SD	KO_Ctrl Mean(n=4)	KO_Ctrl SD	WT_ST Mean(n=7)	WT_ST SD	KO_ST Mean(n=4)	KO_ST SD	ST/Ctrl WT	ST/Ctrl KO	KO/WT Ctrl	KO/WT ST	Pcontrasts WT	Pcontrasts KO	Pcontrasts Ctrl	Pcontrasts ST	PGenotype	PTreatment	PInteraction
alanine	Amino acid	Alanine and aspartate metabolism	C00041	HMDB00161	1.11	0.14	1.1	0.18	1.02	0.1	0.86	0.02	0.92	0.78	0.99	0.84	0.2	0.07	0.93	0.02	0.18	0.02	0.23
asparagine	Amino acid	Alanine and aspartate metabolism	C00152	HMDB00168	0.98	0.07	0.87	0.09	1.18	0.23	1.06	0.25	1.2	1.22	0.89	0.9	0.07	0.25	0.07	0.5	0.21	0.03	0.97
aspartate	Amino acid	Alanine and aspartate metabolism	C00049	HMDB00191	1	0.07	1.06	0.1	1.13	0.25	0.93	0.05	1.13	0.87	1.06	0.82	0.22	0.1	0.32	0.17	0.34	0.61	0.09
beta-alanine	Amino acid	Alanine and aspartate metabolism	C00099	HMDB00056	1.2	0.45	0.76	0.16	1.28	0.35	1.34	0.54	1.07	1.77	0.63	1.04	0.72	0.12	0.12	0.86	0.34	0.18	0.22
N-acetylalanine	Amino acid	Alanine and aspartate metabolism	C02847	HMDB00766	0.8	0.16	0.73	0.16	1.64	0.49	1.7	0.64	2.04	2.33	0.91	1.04	0	0.04	0.53	0.88	0.97	0	0.74
erythronate*	Carbohydrate	Aminosugars metabolism		HMDB00613	0.99	0.2	0.97	0.2	1.06	0.18	1.07	0.2	1.07	1.1	0.98	1.01	0.56	0.56	0.88	0.93	0.95	0.4	0.86
glucosamine	Carbohydrate	Aminosugars metabolism	C00329	HMDB01514	1.6	0.22	1.51	0.14	0.84	0.13	0.77	0.07	0.53	0.51	0.94	0.92	0	0	0.54	0.39	0.33	0	0.9
arabonate	Cofactors and vitamins	Ascorbate and aldarate metabolism		HMDB00539	1.15	0.21	1.3	0.24	0.98	0.25	0.86	0.17	0.86	0.66	1.13	0.87	0.24	0.04	0.34	0.44	0.91	0.02	0.21
ascorbate (Vitamin C)	Cofactors and vitamins	Ascorbate and aldarate metabolism	C00072	HMDB00044	1.83	0.87	1.69	1.02	0.9	0.46	0.48	0.2	0.49	0.29	0.92	0.54	0.04	0.09	0.82	0.15	0.43	0.01	0.7
dehydroascorbate	Cofactors and vitamins	Ascorbate and aldarate metabolism	C05422	HMDB01264	0.51	0.33	0.76	0.4	1.01	0.47	0.62	0.47	1.97	0.81	1.49	0.61	0.06	0.69	0.34	0.26	0.74	0.2	0.13
gulono-1,4-lactone	Cofactors and vitamins	Ascorbate and aldarate metabolism	C01040	HMDB03466	1.02	0.19	1.1	0.21	1.16	0.19	1.26	0.36	1.13	1.15	1.08	1.09	0.23	0.53	0.57	0.58	0.43	0.2	0.91
catechol sulfate	Xenobiotics	Benzoate metabolism	C00090		1.58	1.21	2.53	1.41	0.91	0.28	0.82	0.61	0.58	0.32	1.61	0.9	0.21	0.1	0.31	0.77	0.37	0.03	0.28
hippurate	Xenobiotics	Benzoate metabolism	C01586	HMDB00714	1.73	1.2	2.59	1.03	0.84	0.38	0.5	0.15	0.49	0.19	1.5	0.6	0.11	0.01	0.31	0.16	0.53	0	0.16
alpha-muricholate	Lipid	Bile acid metabolism	C17647	HMDB00506	0.76	0.48	1.04	0.18	1.22	0.8	1.73	1.2	1.61	1.65	1.38	1.41	0.24	0.37	0.32	0.47	0.29	0.13	0.77
beta-muricholate	Lipid	Bile acid metabolism	C17726	HMDB00415	0.88	0.48	0.92	0.27	1.17	0.76	1.46	0.57	1.33	1.58	1.05	1.25	0.44	0.19	0.89	0.57	0.57	0.17	0.67
chenodeoxycholate	Lipid	Bile acid metabolism	C02528	HMDB00518	0.88	0.32	0.64	0.24	1.38	0.31	0.77	0.23	1.56	1.19	0.73	0.56	0.02	0.55	0.26	0.01	0.01	0.02	0.21
cholate	Lipid	Bile acid metabolism	C00695	HMDB00619	0.84	0.32	1.12	0.16	1.48	0.7	1.22	0.66	1.76	1.09	1.33	0.82	0.06	0.81	0.17	0.6	0.97	0.09	0.31
glycocholate	Lipid	Bile acid metabolism	C01921	HMDB00138	0.86	0.54	0.63	0.15	1	0.31	1.26	0.71	1.16	2.02	0.73	1.26	0.59	0.18	0.46	0.47	0.96	0.17	0.3
tauro-beta-muricholate	Lipid	Bile acid metabolism		HMDB00932	1.06	0.94	1	0.6	1.47	2.17	2.35	1.5	1.38	2.35	0.94	1.6	0.68	0.2	0.92	0.53	0.58	0.3	0.53
taurochenodeoxycholate	Lipid	Bile acid metabolism	C05465	HMDB00951	1.12	0.39	0.61	0.25	1.59	0.87	1.58	0.88	1.41	2.58	0.55	1	0.26	0.12	0.06	0.99	0.44	0.05	0.45
taurocholate	Lipid	Bile acid metabolism	C05122	HMDB00036	0.79	0.28	0.88	0.13	1.54	0.93	1.44	0.76	1.96	1.64	1.12	0.93	0.08	0.25	0.59	0.87	0.98	0.04	0.76
taurodeoxycholate	Lipid	Bile acid metabolism	C05463	HMDB00896	1.49	1.23	1.18	0.24	1.17	0.52	1	1.41	0.79	0.85	0.79	0.86	0.57	0.84	0.66	0.8	0.62	0.57	0.88
taurolithocholate	Lipid	Bile acid metabolism	C02592	HMDB00722	1.48	1.43	0.95	0.36	0.98	0.26	0.72	0	0.66	0.76	0.64	0.74	0.41	0.32	0.53	0.11	0.35	0.32	0.74
tauroursodeoxycholate	Lipid	Bile acid metabolism		HMDB00874	1.26	1.52	0.82	0.29	1.2	0.83	1.61	0.85	0.95	1.96	0.65	1.34	0.93	0.18	0.62	0.5	0.97	0.62	0.42
2-aminobutyrate	Amino acid	Butanoate metabolism	C02261	HMDB00650	0.9	0.39	0.82	0.17	1.4	0.59	2.64	1.23	1.56	3.23	0.91	1.89	0.11	0.04	0.73	0.07	0.09	0.01	0.06
3-dehydrocarnitine*	Lipid	Carnitine metabolism	C02636	HMDB12154	0.98	0.5	1.43	1.14	1.37	0.67	1.27	0.94	1.4	0.89	1.45	0.92	0.28	0.86	0.44	0.85	0.67	0.61	0.48
acetylcarnitine	Lipid	Carnitine metabolism	C02571	HMDB00201	0.76	0.19	0.55	0.12	1.29	0.24	1.54	0.39	1.69	2.8	0.72	1.2	0	0.01	0.1	0.26	0.86	0	0.07
carnitine	Lipid	Carnitine metabolism	C00318		0.87	0.15	0.79	0.07	1.13	0.12	1.11	0.07	1.3	1.41	0.9	0.97	0.01	0	0.37	0.7	0.34	0	0.64
deoxycarnitine	Lipid	Carnitine metabolism	C01181	HMDB01161	1.09	0.06	0.97	0.13	0.99	0.1	0.76	0.15	0.91	0.79	0.89	0.77	0.07	0.12	0.1	0.02	0	0.02	0.32
2-ethylhexanoate (isobar with 2-propylpentanoate)	Xenobiotics	Chemical			0.78	0.14	0.88	0.32	0.95	0.18	0.97	0.24	1.22	1.1	1.14	1.03	0.1	0.71	0.51	0.86	0.54	0.18	0.71
creatine	Amino acid	Creatine metabolism	C00300	HMDB00064	0.73	0.21	0.55	0.05	1.28	0.14	1.29	0.36	1.77	2.37	0.75	1.01	0	0.01	0.16	0.96	0.42	0	0.37
2-hydroxybutyrate (AHB)	Amino acid	Cysteine, methionine, SAM, taurine metabolism	C05984	HMDB00008	0.68	0.36	0.99	0.44	1.31	0.83	2.97	1.8	1.92	3.01	1.44	2.26	0.11	0.11	0.3	0.09	0.05	0.02	0.16
cysteine	Amino acid	Cysteine, methionine, SAM, taurine metabolism	C00097	HMDB00574	0.88	0.32	1.1	0.15	1.18	0.23	1.1	0.11	1.35	1	1.25	0.93	0.08	0.99	0.27	0.56	0.57	0.1	0.21
homocysteine	Amino acid	Cysteine, methionine, SAM, taurine metabolism	C00155	HMDB00742	0.57	0.3	0.79	0.13	1.47	0.51	1.96	0.39	2.58	2.46	1.39	1.33	0	0	0.24	0.17	0.07	0	0.49
hypotaurine	Amino acid	Cysteine, methionine, SAM, taurine metabolism	C00519	HMDB00965	0.77	0.23	0.82	0.36	0.97	0.37	1.03	0.1	1.26	1.25	1.08	1.06	0.29	0.38	0.78	0.78	0.69	0.17	0.99
methionine	Amino acid	Cysteine, methionine, SAM, taurine metabolism	C00073	HMDB00696	0.97	0.06	0.82	0.08	1.18	0.18	0.94	0.14	1.22	1.15	0.85	0.79	0.02	0.25	0.01	0.07	0.01	0.01	0.47
N-acetylmethionine	Amino acid	Cysteine, methionine, SAM, taurine metabolism	C02712	HMDB11745	0.88	0.15	0.75	0.17	1.01	0.23	1.08	0.17	1.15	1.45	0.85	1.07	0.26	0.05	0.24	0.65	0.72	0.03	0.27
oleoyltaurine	Amino acid	Cysteine, methionine, SAM, taurine metabolism			1.15	0.19	0.73	0.09	1.18	0.21	1.05	0.14	1.03	1.43	0.63	0.89	0.8	0.02	0	0.33	0	0.12	0.11
S-adenosylhomocysteine (SAH)	Amino acid	Cysteine, methionine, SAM, taurine metabolism	C00021	HMDB00939	1.06	0.14	1.03	0.34	0.96	0.18	0.84	0.25	0.9	0.81	0.98	0.88	0.29	0.46	0.88	0.44	0.53	0.21	0.68
S-methylcysteine	Amino acid	Cysteine, methionine, SAM, taurine metabolism		HMDB02108	0.96	0.24	1.01	0.25	1.12	0.19	1.08	0.2	1.16	1.07	1.05	0.97	0.24	0.71	0.78	0.8	0.96	0.24	0.7
S-methylmethionine	Amino acid	Cysteine, methionine, SAM, taurine metabolism	C05319		0.95	0	0.95	0	0.95	0	0.98	0.03	1	1.03	1	1.03	1	0.19	1	0.07	0.06	0.14	0.06
taurine	Amino acid	Cysteine, methionine, SAM, taurine metabolism	C00245	HMDB00251	0.97	0.07	0.87	0.06	1.14	0.08	1	0.01	1.17	1.16	0.89	0.88	0	0.01	0.04	0.01	0	0	0.69
ethyl glucuronide	Xenobiotics	Detoxification metabolism			0.62	0.29	1.36	1.49	0.88	0.51	0.5	0	1.42	0.37	2.21	0.57	0.3	0.36	0.28	0.21	0.61	0.67	0.13
1,2-dipalmitoylglycerol	Lipid	Diacylglycerol		HMDB07098	1.03	0.11	1.46	0.22	1	0.2	0.87	0.09	0.97	0.6	1.42	0.87	0.74	0.01	0	0.31	0.07	0.01	0
1,3-dipalmitoylglycerol	Lipid	Diacylglycerol			1.01	0.24	1.59	0.25	0.99	0.15	0.93	0.06	0.98	0.59	1.57	0.94	0.85	0	0.01	0.5	0.01	0.01	0
glycylglycine	Peptide	Dipeptide	C02037	HMDB11733	0.88	0.25	0.71	0.21	1.06	0.23	0.91	0.22	1.21	1.27	0.81	0.85	0.21	0.31	0.34	0.36	0.18	0.1	0.96
glycylisoleucine	Peptide	Dipeptide			0.98	0.26	1.05	0.21	0.97	0.18	0.78	0.29	0.99	0.74	1.08	0.8	0.95	0.24	0.67	0.25	0.62	0.35	0.26
glycylleucine	Peptide	Dipeptide	C02155	HMDB00759	0.93	0.2	0.92	0.37	1.09	0.39	1.07	0.41	1.17	1.17	0.98	0.98	0.4	0.65	0.93	0.94	0.91	0.35	0.99
glycylproline	Peptide	Dipeptide		HMDB00721	0.9	0.21	0.76	0.17	1.5	0.34	1.21	0.39	1.67	1.59	0.85	0.81	0	0.12	0.35	0.28	0.15	0	0.6
glycyltyrosine	Peptide	Dipeptide			1.04	0.26	0.97	0.18	0.8	0.35	0.67	0.34	0.77	0.69	0.93	0.83	0.19	0.22	0.67	0.59	0.49	0.07	0.84
glycylvaline	Peptide	Dipeptide			1.09	0.37	0.93	0.39	1.14	0.29	0.91	0.15	1.05	0.98	0.85	0.79	0.8	0.94	0.54	0.2	0.21	0.87	0.83
isoleucylglycine	Peptide	Dipeptide			0.85	0.34	1.1	0.27	1.29	0.37	0.95	0.24	1.52	0.86	1.29	0.73	0.05	0.5	0.29	0.17	0.77	0.15	0.08
phenylalanylaspartate	Peptide	Dipeptide			0.56	0	0.56	0	0.68	0.31	0.56	0	1.23	1	1	0.82	0.34	1	1	0.48	0.47	0.34	0.47
pro-hydroxy-pro	Peptide	Dipeptide		HMDB06695	0.89	0.38	0.8	0.18	1.02	0.11	1.09	0.13	1.15	1.36	0.9	1.07	0.43	0.07	0.7	0.41	0.93	0.12	0.52
12-HETE	Lipid	Eicosanoid		HMDB06111	0.95	0.13	1.19	0.34	0.99	0.27	1.01	0.25	1.05	0.85	1.25	1.02	0.72	0.5	0.17	0.91	0.29	0.76	0.37
5-HETE	Lipid	Eicosanoid		HMDB11134	0.95	0.36	1.46	1.08	1.21	0.65	1.32	0.15	1.27	0.91	1.54	1.1	0.42	0.84	0.33	0.75	0.32	0.71	0.53
oleic ethanolamide	Lipid	Endocannabinoid		HMDB02088	1.03	0.14	0.99	0.27	1.08	0.23	0.84	0.16	1.05	0.85	0.96	0.78	0.65	0.46	0.79	0.14	0.19	0.84	0.34
palmitoyl ethanolamide	Lipid	Endocannabinoid		HMDB02100	1.27	0.27	1.12	0.19	0.95	0.25	0.78	0.18	0.75	0.7	0.89	0.83	0.05	0.06	0.43	0.32	0.2	0.01	0.93
dihomo-linolenate (20:3n3 or n6)	Lipid	Essential fatty acid	C03242	HMDB02925	1.04	0.12	1.14	0.2	0.85	0.26	0.87	0.1	0.82	0.76	1.1	1.03	0.13	0.08	0.36	0.88	0.5	0.02	0.67
docosahexaenoate (DHA; 22:6n3)	Lipid	Essential fatty acid	C06429	HMDB02183	0.81	0.13	0.77	0.03	1.16	0.12	1.06	0.05	1.44	1.37	0.95	0.91	0	0	0.63	0.17	0.18	0	0.52
docosapentaenoate (n3 DPA; 22:5n3)	Lipid	Essential fatty acid	C16513	HMDB01976	0.67	0.25	0.93	0.25	1.36	0.71	2.03	0.1	2.04	2.18	1.4	1.49	0.04	0	0.16	0.12	0.04	0	0.36
docosapentaenoate (n6 DPA; 22:5n6)	Lipid	Essential fatty acid	C16513	HMDB13123	0.96	0.3	1.23	0.4	1.01	0.25	0.93	0.14	1.05	0.76	1.28	0.92	0.78	0.26	0.29	0.63	0.5	0.57	0.24
eicosapentaenoate (EPA; 20:5n3)	Lipid	Essential fatty acid	C06428	HMDB01999	0.87	0.28	0.93	0.11	1.4	0.85	1.65	0.09	1.61	1.78	1.07	1.18	0.17	0	0.7	0.6	0.53	0.02	0.7
linoleate (18:2n6)	Lipid	Essential fatty acid	C01595	HMDB00673	0.9	0.11	0.97	0.11	1.34	0.56	1.81	0.13	1.48	1.86	1.08	1.36	0.09	0	0.37	0.17	0.11	0	0.23
linolenate [alpha or gamma; (18:3n3 or 6)]	Lipid	Essential fatty acid	C06427	HMDB01388	0.91	0.22	0.94	0.07	2.13	1.33	3.05	0.16	2.35	3.24	1.04	1.43	0.05	0	0.78	0.25	0.22	0	0.26
hexanoylglycine	Lipid	Fatty acid metabolism		HMDB00701	0.72	0.23	1.42	0.32	1.32	0.65	2.16	1.02	1.84	1.52	1.98	1.64	0.05	0.27	0	0.17	0.02	0.03	0.82
valerylglycine	Lipid	Fatty acid metabolism		HMDB00927	0.74	0.2	1.05	0.35	1.52	0.69	1.07	0.69	2.05	1.02	1.42	0.7	0.02	0.97	0.12	0.37	0.79	0.06	0.15
butyrylglycine	Lipid	Fatty acid metabolism (also BCAA metabolism)		HMDB00808	0.88	0.19	1.61	0.39	1.17	0.33	1.1	0.57	1.32	0.68	1.83	0.94	0.09	0.24	0	0.83	0.08	0.97	0.04
propionylcarnitine	Lipid	Fatty acid metabolism (also BCAA metabolism)	C03017	HMDB00824	0.41	0.26	0.64	0.17	1.29	0.24	1.65	0.29	3.14	2.58	1.56	1.28	0	0	0.19	0.08	0.03	0	0.6
17-methylstearate	Lipid	Fatty acid, branched			0.69	0.32	1.01	0.16	1.35	0.55	2.12	1.38	1.95	2.1	1.46	1.57	0.03	0.21	0.13	0.26	0.12	0.02	0.51
2-hydroxyadipate	Lipid	Fatty acid, dicarboxylate	C02360	HMDB00321	0.98	0.28	1.35	0.12	3.73	6.79	12.14	11.26	3.82	9	1.38	3.26	0.34	0.15	0.05	0.2	0.16	0.07	0.2
2-hydroxyglutarate	Lipid	Fatty acid, dicarboxylate	C02630	HMDB00606	3.88	8.16	1.25	0.28	2.29	4.3	7.73	7.13	0.59	6.19	0.32	3.38	0.68	0.17	0.57	0.19	0.64	0.64	0.19
adipate	Lipid	Fatty acid, dicarboxylate	C06104	HMDB00448	0.46	0.12	0.64	0.25	1.71	0.75	3.55	1.13	3.74	5.51	1.41	2.08	0	0	0.17	0.02	0.01	0	0.02
dodecanedioate	Lipid	Fatty acid, dicarboxylate	C02678	HMDB00623	0.84	0.15	0.77	0.11	1.16	0.23	1.76	0.17	1.37	2.29	0.91	1.52	0.02	0	0.43	0	0.01	0	0
hexadecanedioate	Lipid	Fatty acid, dicarboxylate		HMDB00672	0.8	0.17	0.76	0.12	1.13	0.29	1.51	0.6	1.41	2	0.94	1.34	0.04	0.08	0.68	0.23	0.31	0.01	0.2
tetradecanedioate	Lipid	Fatty acid, dicarboxylate		HMDB00872	0.78	0.22	0.73	0.15	1.38	0.47	2.21	0.54	1.77	3.04	0.93	1.6	0.01	0	0.7	0.04	0.05	0	0.03
12,13-hydroxyoctadec-9(Z)-enoate	Lipid	Fatty acid, dihydroxy	C14829	HMDB04705	0.79	0.13	0.89	0.22	1.34	0.8	2.55	1.08	1.69	2.86	1.12	1.9	0.12	0.04	0.43	0.09	0.06	0.01	0.1
9,10-hydroxyoctadec-12(Z)-enoic acid	Lipid	Fatty acid, dihydroxy	C14828	HMDB04704	0.67	0.26	0.74	0.28	1.52	0.96	2.89	0.51	2.25	3.92	1.1	1.91	0.06	0	0.74	0.04	0.03	0	0.04
13-HODE + 9-HODE	Lipid	Fatty acid, monohydroxy			0.83	0.32	0.95	0.24	1.3	0.68	2.08	0.24	1.56	2.18	1.14	1.6	0.16	0	0.58	0.08	0.06	0	0.15
16-hydroxypalmitate	Lipid	Fatty acid, monohydroxy	C18218		0.81	0.22	0.87	0.24	1.08	0.31	1.28	0.27	1.33	1.47	1.07	1.19	0.11	0.1	0.71	0.34	0.32	0.02	0.59
2-hydroxystearate	Lipid	Fatty acid, monohydroxy	C03045		1.38	0.44	1.31	0.6	1.44	0.62	0.73	0.14	1.05	0.56	0.95	0.51	0.83	0.16	0.85	0.07	0.13	0.49	0.21
3-hydroxydecanoate	Lipid	Fatty acid, monohydroxy		HMDB02203	1.07	0.32	1.05	0.29	0.79	0.31	1.07	0.12	0.74	1.02	0.98	1.36	0.15	0.92	0.93	0.15	0.36	0.21	0.29
3-hydroxytetradecanedioate	Lipid	Fatty acid, monohydroxy		HMDB00394	0.48	0.08	0.48	0.05	0.91	0.27	1.34	0.64	1.89	2.8	0.99	1.48	0	0.06	0.96	0.2	0.19	0	0.18
5-methyltetrahydrofolate (5MeTHF)	Cofactors and vitamins	Folate metabolism	C00440	HMDB01396	1.39	0.96	0.91	0.72	1.08	0.58	0.76	0.37	0.78	0.84	0.65	0.71	0.51	0.77	0.45	0.4	0.27	0.47	0.81
7,8-dihydrofolate	Cofactors and vitamins	Folate metabolism	C00415	HMDB01056	1.28	0.53	0.76	0.48	0.99	0.55	0.54	0.29	0.77	0.7	0.6	0.54	0.37	0.51	0.18	0.2	0.06	0.26	0.9
biopterin	Cofactors and vitamins	Folate metabolism	C06313	HMDB00468	0.95	0.19	1.03	0.28	1.1	0.27	1.16	0.16	1.15	1.13	1.08	1.06	0.29	0.52	0.62	0.72	0.54	0.21	0.94
dihydrobiopterin	Cofactors and vitamins	Folate metabolism	C02953,C00268	HMDB00038	0.74	0.38	0.86	0.39	0.91	0.45	0.56	0.1	1.23	0.65	1.16	0.61	0.49	0.24	0.66	0.2	0.53	1	0.21
5-ketogluconate	Xenobiotics	Food component/Plant	C01062	HMDB11731	1.18	0.29	1.58	0.52	0.65	0.3	0.73	0.28	0.55	0.46	1.34	1.12	0.01	0.05	0.17	0.71	0.17	0	0.35
cinnamoylglycine	Xenobiotics	Food component/Plant			0.82	0.55	1.86	0.55	0.69	0.18	0.78	0.46	0.84	0.42	2.28	1.14	0.59	0.04	0.02	0.67	0.02	0.04	0.04
daidzein	Xenobiotics	Food component/Plant	C10208	HMDB03312	1.73	2.31	1.02	0.14	0.51	0	0.51	0	0.29	0.5	0.59	1	0.22	0	0.59	1	0.59	0.13	0.59
equol	Xenobiotics	Food component/Plant	C14131	HMDB02209	0.55	0.33	1.05	0.67	0.23	0	0.23	0	0.43	0.22	1.9	1	0.03	0.08	0.17	1	0.15	0.01	0.15
equol glucuronide	Xenobiotics	Food component/Plant			0.9	0.56	1.55	0.75	0.22	0	0.22	0	0.24	0.14	1.73	1	0.01	0.02	0.17	1	0.16	0	0.16
equol sulfate	Xenobiotics	Food component/Plant			1.16	0.67	2.54	1.42	0.09	0.13	0.08	0.08	0.08	0.03	2.19	0.87	0	0.02	0.08	0.88	0.07	0	0.06
ergothioneine	Xenobiotics	Food component/Plant	C05570	HMDB03045	0.85	0.28	1.01	0.67	1.41	0.52	0.78	0.6	1.66	0.77	1.19	0.55	0.04	0.67	0.62	0.13	0.36	0.27	0.13
formononetin	Xenobiotics	Food component/Plant	C00858	HMDB05808	1.05	0.47	0.73	0.11	0.62	0	0.62	0	0.6	0.85	0.7	1	0.05	0.14	0.26	1	0.25	0.02	0.25
genistein	Xenobiotics	Food component/Plant	C06563	HMDB03217	2.84	4.5	1.31	0.38	0.41	0	0.41	0	0.14	0.31	0.46	1	0.21	0.01	0.55	1	0.55	0.14	0.55
homostachydrine*	Xenobiotics	Food component/Plant	C08283		2.42	0.76	3.08	0.46	0.69	0.2	1.13	0.38	0.29	0.37	1.27	1.63	0	0	0.19	0.05	0.04	0	0.66
N-glycolylneuraminate	Xenobiotics	Food component/Plant	C03410	HMDB00833	1.09	0.15	1.09	0.07	0.95	0.07	0.93	0.18	0.87	0.85	1	0.97	0.06	0.2	0.95	0.78	0.81	0.02	0.88
stachydrine	Xenobiotics	Food component/Plant	C10172	HMDB04827	1.68	0.64	2.03	0.31	0.61	0.36	0.53	0.12	0.37	0.26	1.21	0.87	0	0	0.37	0.7	0.53	0	0.32
fructose	Carbohydrate	Fructose, mannose, galactose, starch, and sucrose metabolism	C00095	HMDB00660	1.5	0.63	2.87	0.88	0.55	0.34	0.75	0.23	0.37	0.26	1.91	1.36	0.01	0.01	0.02	0.38	0.01	0	0.05
isomaltose	Carbohydrate	Fructose, mannose, galactose, starch, and sucrose metabolism	C00252	HMDB02923	1.6	0.36	1.77	0.22	0.63	0.32	0.74	0.16	0.39	0.42	1.1	1.17	0	0	0.48	0.57	0.36	0	0.85
maltohexaose	Carbohydrate	Fructose, mannose, galactose, starch, and sucrose metabolism	C01936	HMDB12253	0.47	0.51	0.93	0.54	0.01	0	0.01	0	0.01	0.01	1.97	1	0.04	0.03	0.24	1	0.22	0	0.22
maltopentaose	Carbohydrate	Fructose, mannose, galactose, starch, and sucrose metabolism	C06218	HMDB12254	3.4	3.33	3.61	1.57	0.16	0.25	0.19	0.29	0.05	0.05	1.06	1.15	0.04	0.01	0.91	0.9	0.9	0	0.92
maltose	Carbohydrate	Fructose, mannose, galactose, starch, and sucrose metabolism	C00208	HMDB00163	1.44	0.37	1.71	0.21	0.35	0.46	0.54	0.29	0.24	0.31	1.19	1.54	0	0	0.25	0.52	0.21	0	0.82
maltotriose	Carbohydrate	Fructose, mannose, galactose, starch, and sucrose metabolism	C01835	HMDB01262	2.4	1.31	3.27	1.09	0.13	0.21	0.32	0.4	0.05	0.1	1.36	2.52	0	0	0.33	0.36	0.24	0	0.45
mannitol	Carbohydrate	Fructose, mannose, galactose, starch, and sucrose metabolism	C00392	HMDB00765	0.91	0.42	2.81	1.66	0.41	0.1	0.4	0.05	0.46	0.14	3.1	0.97	0.02	0.05	0.03	0.84	0.02	0	0.02
mannose	Carbohydrate	Fructose, mannose, galactose, starch, and sucrose metabolism	C00159	HMDB00169	1.71	0.35	2.32	0.36	0.66	0.22	0.76	0.14	0.39	0.33	1.36	1.15	0	0	0.04	0.47	0.02	0	0.09
methyl-beta-glucopyranoside	Carbohydrate	Fructose, mannose, galactose, starch, and sucrose metabolism			1.06	0.39	0.81	0.2	1	0.24	1.14	0.3	0.94	1.4	0.76	1.14	0.74	0.16	0.31	0.46	0.71	0.58	0.2
sorbitol	Carbohydrate	Fructose, mannose, galactose, starch, and sucrose metabolism	C00794	HMDB00247	1.31	0.18	1.18	0.15	0.56	0.35	0.44	0.07	0.43	0.38	0.9	0.79	0	0	0.29	0.55	0.28	0	0.96
tagatose	Carbohydrate	Fructose, mannose, galactose, starch, and sucrose metabolism	C00795	HMDB03418	1	0.52	1.15	0.41	0.94	0.73	1.43	0.13	0.93	1.24	1.15	1.52	0.86	0.31	0.67	0.26	0.24	0.82	0.52
gamma-glutamylglutamate	Peptide	gamma-glutamyl			0.83	0.28	1.18	0.21	1.04	0.28	0.98	0.39	1.25	0.83	1.42	0.94	0.23	0.46	0.08	0.8	0.33	0.68	0.17
gamma-glutamylleucine	Peptide	gamma-glutamyl		HMDB11171	1.27	0.27	1.41	0.41	0.91	0.22	0.74	0.27	0.71	0.53	1.11	0.82	0.02	0.06	0.56	0.36	0.94	0	0.3
gamma-glutamylvaline	Peptide	gamma-glutamyl		HMDB11172	1.03	0.31	1.77	0.62	0.91	0.39	0.86	0.45	0.88	0.48	1.71	0.95	0.54	0.09	0.04	0.87	0.12	0.06	0.08
gamma-aminobutyrate (GABA)	Amino acid	Glutamate metabolism	C00334	HMDB00112	1.05	0.35	1.11	0.13	1.05	0.33	1.02	0.04	1	0.91	1.06	0.97	0.99	0.26	0.75	0.86	0.91	0.8	0.72
glutamate	Amino acid	Glutamate metabolism	C00025	HMDB03339	1.25	0.37	1.18	0.18	0.97	0.3	0.8	0.15	0.77	0.68	0.94	0.83	0.17	0.03	0.75	0.37	0.41	0.03	0.74
glutamine	Amino acid	Glutamate metabolism	C00064	HMDB00641	0.98	0.13	1.02	0.17	1.01	0.11	1.02	0.18	1.03	1.01	1.04	1.02	0.67	0.97	0.7	0.88	0.7	0.76	0.87
N-acetylglutamate	Amino acid	Glutamate metabolism	C00624	HMDB01138	0.85	0.37	1	0.52	1.34	1.06	3.8	2.21	1.58	3.81	1.17	2.84	0.3	0.08	0.63	0.05	0.03	0.03	0.06
pyroglutamine*	Amino acid	Glutamate metabolism			1.13	0.3	1.42	0.17	0.85	0.14	0.89	0.34	0.75	0.63	1.26	1.05	0.06	0.06	0.14	0.8	0.19	0.01	0.32
5-oxoproline	Amino acid	Glutathione metabolism	C01879	HMDB00267	1.03	0.12	1.09	0.09	0.91	0.08	0.95	0.12	0.88	0.87	1.05	1.05	0.06	0.16	0.47	0.53	0.33	0.02	0.9
cysteine-glutathione disulfide	Amino acid	Glutathione metabolism		HMDB00656	0.44	0.29	0.39	0.11	1.86	0.44	1.35	0.52	4.24	3.43	0.89	0.72	0	0.02	0.78	0.15	0.14	0	0.22
glutathione, oxidized (GSSG)	Amino acid	Glutathione metabolism	C00127	HMDB03337	1.3	0.07	1.24	0.12	0.81	0.08	0.89	0.08	0.63	0.72	0.96	1.09	0	0	0.4	0.2	0.82	0	0.13
glutathione, reduced (GSH)	Amino acid	Glutathione metabolism	C00051	HMDB00125	17.47	21.21	10.72	16.49	0.81	0.27	0.62	0.24	0.05	0.06	0.61	0.76	0.08	0.33	0.63	0.3	0.62	0.04	0.64
ophthalmate	Amino acid	Glutathione metabolism		HMDB05765	1.06	1.38	0.98	0.54	2.04	1.94	8.86	5.96	1.92	9.04	0.92	4.34	0.33	0.06	0.92	0.03	0.03	0.02	0.03
S-lactoylglutathione	Amino acid	Glutathione metabolism	C03451	HMDB01066	0.78	0	0.78	0	0.78	0	0.78	0	1	1	1	1	1	1	1	1	1	1	1
S-methylglutathione	Amino acid	Glutathione metabolism	C11347		2.23	0.63	2.02	0.24	0.8	0.14	0.77	0.24	0.36	0.38	0.91	0.97	0	0	0.57	0.87	0.55	0	0.63
choline	Lipid	Glycerolipid metabolism	C00114		0.92	0.09	0.98	0.16	1.11	0.15	1.07	0.1	1.21	1.1	1.06	0.97	0.02	0.39	0.52	0.69	0.89	0.02	0.47
choline phosphate	Lipid	Glycerolipid metabolism	C00588		1.91	0.83	1.64	0.46	0.83	0.12	0.72	0.21	0.43	0.44	0.86	0.87	0.01	0.02	0.59	0.34	0.46	0	0.75
ethanolamine	Lipid	Glycerolipid metabolism	C00189	HMDB00149	1.06	0.29	1.14	0.25	1.04	0.31	0.87	0.07	0.98	0.76	1.07	0.83	0.9	0.11	0.69	0.34	0.71	0.37	0.34
glycerol	Lipid	Glycerolipid metabolism	C00116	HMDB00131	0.85	0.11	0.89	0.14	1.22	0.54	1.7	0.09	1.43	1.92	1.04	1.4	0.12	0	0.67	0.14	0.11	0	0.16
glycerol 3-phosphate (G3P)	Lipid	Glycerolipid metabolism	C00093	HMDB00126	1.01	0.09	1.24	0.14	0.88	0.19	1.64	0.92	0.88	1.32	1.23	1.85	0.18	0.49	0.01	0.09	0.03	0.73	0.22
glycerophosphorylcholine (GPC)	Lipid	Glycerolipid metabolism	C00670	HMDB00086	1.08	0.08	1.21	0.37	1.03	0.21	0.81	0.1	0.95	0.67	1.12	0.78	0.6	0.12	0.44	0.1	0.64	0.08	0.1
phosphoethanolamine	Lipid	Glycerolipid metabolism	C00346	HMDB00224	0.76	0.19	0.59	0.08	1.24	0.2	1.29	0.26	1.63	2.18	0.78	1.04	0	0	0.16	0.75	0.53	0	0.26
beta-hydroxypyruvate	Amino acid	Glycine, serine and threonine metabolism	C00168	HMDB01352	1.27	0.12	1.43	0.28	0.65	0.29	0.69	0.15	0.51	0.48	1.13	1.06	0	0.01	0.25	0.82	0.36	0	0.57
betaine	Amino acid	Glycine, serine and threonine metabolism	C00719	HMDB00043	1.01	0.3	0.99	0.24	0.95	0.29	1.55	0.42	0.94	1.56	0.98	1.63	0.72	0.09	0.92	0.03	0.07	0.28	0.06
dimethylglycine	Amino acid	Glycine, serine and threonine metabolism	C01026	HMDB00092	0.82	0.14	1.04	0.18	1.04	0.35	2.08	0.82	1.27	2	1.26	1.99	0.18	0.08	0.08	0.03	0.01	0.02	0.06
glycine	Amino acid	Glycine, serine and threonine metabolism	C00037	HMDB00123	0.89	0.12	1.02	0.02	1.07	0.14	0.94	0.12	1.2	0.93	1.15	0.88	0.03	0.32	0.08	0.21	0.93	0.13	0.04
homoserine	Amino acid	Glycine, serine and threonine metabolism	C00263	HMDB00719	0.85	0.36	1.05	0.26	0.9	0.34	1.06	0.18	1.06	1.01	1.24	1.18	0.8	0.95	0.4	0.45	0.25	0.8	0.9
Isobar: betaine aldehyde, N-methyldiethanolamine	Amino acid	Glycine, serine and threonine metabolism			1.04	0.17	1.02	0.15	1.08	0.18	0.78	0.06	1.03	0.77	0.98	0.72	0.73	0.04	0.84	0.02	0.05	0.39	0.09
N-acetylglycine	Amino acid	Glycine, serine and threonine metabolism		HMDB00532	0.74	0.14	0.95	0.06	1.22	0.22	1.56	0.58	1.64	1.65	1.28	1.28	0	0.12	0.03	0.23	0.07	0	0.63
N-acetylthreonine	Amino acid	Glycine, serine and threonine metabolism	C01118		0.88	0.14	0.65	0.06	1.69	0.48	1.07	0.46	1.92	1.66	0.73	0.63	0	0.16	0.02	0.09	0.02	0	0.27
sarcosine (N-Methylglycine)	Amino acid	Glycine, serine and threonine metabolism	C00213	HMDB00271	0.84	0.19	1.52	1.15	1.06	0.51	1.46	0.25	1.26	0.96	1.8	1.37	0.35	0.93	0.2	0.22	0.08	0.68	0.63
serine	Amino acid	Glycine, serine and threonine metabolism	C00065	HMDB00187	0.97	0.09	0.88	0.07	1.29	0.23	1	0.18	1.33	1.13	0.91	0.78	0.01	0.33	0.19	0.09	0.03	0.01	0.22
threonine	Amino acid	Glycine, serine and threonine metabolism	C00188	HMDB00167	0.93	0.1	0.85	0.09	1.18	0.23	0.92	0.14	1.27	1.09	0.91	0.78	0.03	0.48	0.24	0.1	0.04	0.02	0.28
1,3-dihydroxyacetone	Carbohydrate	Glycolysis, gluconeogenesis, pyruvate metabolism	C00184	HMDB01882	1.22	0.34	3.37	2.09	0.78	0.42	1.03	0.38	0.64	0.31	2.77	1.33	0.07	0.1	0.04	0.39	0.02	0.02	0.06
1,5-anhydroglucitol (1,5-AG)	Carbohydrate	Glycolysis, gluconeogenesis, pyruvate metabolism	C07326	HMDB02712	1.02	0.24	1.05	0.25	1.06	0.1	1.08	0.19	1.04	1.03	1.03	1.01	0.69	0.88	0.85	0.88	0.81	0.69	0.93
2-phosphoglycerate	Carbohydrate	Glycolysis, gluconeogenesis, pyruvate metabolism	C00631	HMDB03391	1.14	0.46	0.95	0.37	1.66	0.83	0.64	0.19	1.46	0.67	0.83	0.38	0.2	0.24	0.54	0.06	0.04	0.43	0.15
3-phosphoglycerate	Carbohydrate	Glycolysis, gluconeogenesis, pyruvate metabolism	C00597	HMDB00807	1.52	0.62	1.2	0.55	2.14	0.95	0.84	0.27	1.41	0.7	0.79	0.39	0.2	0.35	0.47	0.04	0.03	0.42	0.16
fructose-6-phosphate	Carbohydrate	Glycolysis, gluconeogenesis, pyruvate metabolism	C05345	HMDB00124	1.09	0.31	2.14	1.62	0.92	0.11	0.92	0.28	0.85	0.43	1.97	1	0.24	0.25	0.17	0.98	0.16	0.13	0.15
glucose	Carbohydrate	Glycolysis, gluconeogenesis, pyruvate metabolism	C00031	HMDB00122	1.09	0.09	1.31	0.14	0.7	0.25	0.79	0.06	0.64	0.61	1.2	1.13	0	0	0.02	0.53	0.06	0	0.43
glucose-6-phosphate (G6P)	Carbohydrate	Glycolysis, gluconeogenesis, pyruvate metabolism	C00668	HMDB01401	1.05	0.17	1.27	0.34	0.94	0.22	0.7	0.12	0.9	0.55	1.22	0.75	0.36	0.04	0.22	0.1	0.95	0.02	0.04
glucuronate	Carbohydrate	Glycolysis, gluconeogenesis, pyruvate metabolism	C00191	HMDB00127	1.02	0.38	0.88	0.22	1.16	0.26	1.1	0.36	1.14	1.26	0.85	0.95	0.47	0.38	0.53	0.78	0.5	0.26	0.78
glycerate	Carbohydrate	Glycolysis, gluconeogenesis, pyruvate metabolism	C00258	HMDB00139	0.86	0.17	0.99	0.2	1.22	0.32	0.84	0.22	1.42	0.85	1.15	0.69	0.03	0.43	0.35	0.09	0.29	0.14	0.05
lactate	Carbohydrate	Glycolysis, gluconeogenesis, pyruvate metabolism	C00186	HMDB00190	1.17	0.2	1.48	0.31	0.81	0.16	0.89	0.08	0.69	0.6	1.27	1.1	0	0.02	0.1	0.41	0.06	0	0.25
4-guanidinobutanoate	Amino acid	Guanidino and acetamido metabolism	C01035	HMDB03464	3.42	1.62	4.28	0.8	0.52	0.32	0.49	0.12	0.15	0.11	1.25	0.93	0	0	0.39	0.85	0.41	0	0.37
heme	Cofactors and vitamins	Hemoglobin and porphyrin metabolism	C00032	HMDB03178	1.24	0.91	1.07	0.73	0.6	1.08	0.01	0	0.48	0.01	0.86	0.02	0.29	0.05	0.78	0.35	0.38	0.06	0.63
histidine	Amino acid	Histidine metabolism	C00135	HMDB00177	0.91	0.12	0.81	0.12	2.1	0.7	1.15	0.23	2.31	1.43	0.89	0.55	0	0.06	0.25	0.04	0.02	0	0.05
imidazole propionate	Amino acid	Histidine metabolism		HMDB02271	1.55	0.92	0.93	0.33	1.13	0.29	0.68	0.18	0.73	0.72	0.6	0.6	0.31	0.27	0.27	0.03	0.07	0.2	0.78
N-acetylhistidine	Amino acid	Histidine metabolism	C02997		0.61	0.21	0.8	0.21	0.8	0.23	0.89	0.22	1.32	1.1	1.32	1.1	0.15	0.65	0.21	0.61	0.21	0.15	0.6
inositol 1-phosphate (I1P)	Lipid	Inositol metabolism	C04006	HMDB00213	0.84	0.18	0.9	0.07	1.09	0.15	1.33	0.12	1.31	1.48	1.08	1.22	0.02	0	0.53	0.03	0.04	0	0.23
myo-inositol	Lipid	Inositol metabolism	C00137	HMDB00211	0.91	0.14	0.92	0.08	1.22	0.21	1.07	0.13	1.33	1.17	1.01	0.88	0.01	0.13	0.94	0.3	0.39	0	0.35
3-hydroxybutyrate (BHBA)	Lipid	Ketone bodies	C01089	HMDB00357	0.43	0.26	0.58	0.12	1.58	0.43	2.55	0.25	3.68	4.39	1.35	1.62	0	0	0.35	0	0	0	0.01
cis-aconitate	Energy	Krebs cycle	C00417	HMDB00072	0.45	0.13	1.57	0.65	1.29	0.62	1.85	0.83	2.87	1.18	3.49	1.43	0.01	0.66	0	0.28	0.01	0.03	0.33
citrate	Energy	Krebs cycle	C00158	HMDB00094	0.29	0.47	4.74	2.71	2.08	2.46	4.23	2.83	7.21	0.89	16.47	2.04	0.11	0.83	0	0.26	0.01	0.37	0.3
fumarate	Energy	Krebs cycle	C00122	HMDB00134	1.07	0.14	1.4	0.18	0.9	0.21	0.93	0.18	0.85	0.66	1.32	1.03	0.14	0.02	0.01	0.86	0.05	0	0.09
malate	Energy	Krebs cycle	C00149	HMDB00156	1.09	0.14	1.43	0.2	0.89	0.17	0.8	0.15	0.81	0.56	1.31	0.9	0.04	0	0.02	0.46	0.14	0	0.02
succinylcarnitine	Energy	Krebs cycle			0.79	0.25	0.85	0.17	0.74	0.27	1.29	0.75	0.93	1.52	1.07	1.75	0.72	0.36	0.71	0.14	0.12	0.5	0.21
10-heptadecenoate (17:1n7)	Lipid	Long chain fatty acid			0.86	0.09	0.94	0.29	1.14	0.62	1.53	0.08	1.33	1.64	1.09	1.34	0.29	0.01	0.58	0.28	0.22	0.04	0.4
10-nonadecenoate (19:1n9)	Lipid	Long chain fatty acid			0.71	0.11	0.81	0.25	1.34	0.67	2.24	0.95	1.9	2.77	1.14	1.67	0.04	0.05	0.41	0.13	0.09	0	0.17
adrenate (22:4n6)	Lipid	Long chain fatty acid	C16527	HMDB02226	0.78	0.18	0.93	0.18	1.3	0.34	1.32	0.09	1.65	1.42	1.19	1.02	0.01	0.01	0.26	0.91	0.46	0	0.59
arachidonate (20:4n6)	Lipid	Long chain fatty acid	C00219	HMDB01043	0.99	0.15	0.95	0.13	1.1	0.09	0.91	0.09	1.11	0.96	0.96	0.83	0.16	0.68	0.71	0.02	0.07	0.36	0.23
cis-vaccenate (18:1n7)	Lipid	Long chain fatty acid	C08367		0.95	0.33	0.85	0.23	0.87	0.38	1.08	0.06	0.92	1.27	0.89	1.23	0.71	0.14	0.63	0.37	0.74	0.82	0.32
dihomo-linoleate (20:2n6)	Lipid	Long chain fatty acid	C16525		0.94	0.09	1.03	0.24	0.94	0.47	1.24	0.13	1	1.21	1.09	1.32	0.99	0.23	0.47	0.28	0.19	0.59	0.46
docosadienoate (22:2n6)	Lipid	Long chain fatty acid	C16533		0.97	0.2	1.88	1.01	0.98	0.58	1.27	0.43	1.01	0.67	1.93	1.29	0.97	0.37	0.07	0.46	0.05	0.44	0.29
docosatrienoate (22:3n3)	Lipid	Long chain fatty acid	C16534	HMDB02823	1.26	0.41	1.16	0.5	1	0.45	0.87	0.21	0.79	0.75	0.92	0.87	0.33	0.39	0.77	0.65	0.6	0.19	0.94
eicosenoate (20:1n9 or 11)	Lipid	Long chain fatty acid		HMDB02231	0.85	0.17	1.25	0.48	1.12	0.68	2.2	1.52	1.31	1.76	1.46	1.97	0.38	0.34	0.11	0.18	0.07	0.18	0.39
erucate (22:1n9)	Lipid	Long chain fatty acid	C08316	HMDB02068	0.87	0.31	3.36	2.57	1.51	1.34	2.72	2.39	1.74	0.81	3.88	1.8	0.28	0.76	0.05	0.35	0.04	0.83	0.45
margarate (17:0)	Lipid	Long chain fatty acid		HMDB02259	0.89	0.08	1.12	0.22	1.18	0.41	1.33	0.17	1.32	1.19	1.25	1.13	0.12	0.23	0.06	0.53	0.16	0.05	0.79
myristate (14:0)	Lipid	Long chain fatty acid	C06424	HMDB00806	0.89	0.06	0.89	0.07	1.35	0.47	2.35	0.26	1.52	2.63	1.01	1.74	0.03	0	0.87	0.01	0	0	0
myristoleate (14:1n5)	Lipid	Long chain fatty acid	C08322	HMDB02000	0.85	0.11	0.85	0.09	1.46	0.31	2.71	0.15	1.71	3.18	1	1.86	0	0	0.97	0	0	0	0
nonadecanoate (19:0)	Lipid	Long chain fatty acid	C16535	HMDB00772	0.83	0.2	1.28	0.36	1.2	0.45	1.72	1.13	1.44	1.35	1.53	1.44	0.1	0.54	0.04	0.36	0.11	0.17	0.89
oleate (18:1n9)	Lipid	Long chain fatty acid	C00712	HMDB00207	0.85	0.19	0.81	0.16	1.43	0.71	2.13	0.19	1.68	2.63	0.95	1.49	0.08	0	0.75	0.12	0.13	0	0.09
palmitate (16:0)	Lipid	Long chain fatty acid	C00249	HMDB00220	0.88	0.12	0.86	0.11	1.06	0.27	1.21	0.06	1.21	1.4	0.98	1.13	0.15	0	0.85	0.37	0.47	0.01	0.37
palmitoleate (16:1n7)	Lipid	Long chain fatty acid	C08362	HMDB03229	0.94	0.25	0.96	0.27	1.22	0.66	2.02	0.4	1.3	2.1	1.02	1.65	0.35	0.01	0.92	0.08	0.08	0.02	0.09
stearate (18:0)	Lipid	Long chain fatty acid	C01530	HMDB00827	0.99	0.1	0.87	0.05	1.1	0.15	1.14	0.09	1.11	1.31	0.87	1.03	0.16	0	0.05	0.73	0.41	0.01	0.16
stearidonate (18:4n3)	Lipid	Long chain fatty acid	C16300	HMDB06547	0.88	0.34	0.88	0.02	2.83	2.24	4.46	0.31	3.21	5.09	0.99	1.58	0.06	0	0.98	0.22	0.21	0	0.21
2-aminoadipate	Amino acid	Lysine metabolism	C00956	HMDB00510	1.19	1.95	0.43	0.14	15.3	34.83	66.79	66.07	12.83	156.68	0.36	4.36	0.34	0.13	0.49	0.16	0.15	0.06	0.14
glutarate (pentanedioate)	Amino acid	Lysine metabolism	C00489	HMDB00661	0.67	0.19	0.91	0.26	1.84	1.24	4.55	2.84	2.76	5.01	1.36	2.47	0.04	0.07	0.15	0.08	0.05	0.01	0.09
glutarylcarnitine (C5)	Amino acid	Lysine metabolism		HMDB13130	1.05	0.44	0.68	0.36	1.24	0.85	1.67	0.82	1.18	2.44	0.65	1.35	0.64	0.11	0.23	0.48	0.92	0.14	0.24
lysine	Amino acid	Lysine metabolism	C00047	HMDB00182	1.01	0.08	0.86	0.04	1.24	0.21	1.16	0.28	1.23	1.35	0.86	0.94	0.03	0.12	0.01	0.65	0.21	0.01	0.7
N2-acetyllysine	Amino acid	Lysine metabolism	C12989	HMDB00446	0.79	0.14	1.06	0.14	1.17	0.27	1.53	0.52	1.48	1.44	1.35	1.31	0.01	0.18	0.02	0.2	0.04	0.01	0.75
pipecolate	Amino acid	Lysine metabolism	C00408	HMDB00070	1.03	0.13	1.17	0.39	1.11	0.23	0.98	0.24	1.08	0.84	1.14	0.88	0.48	0.5	0.45	0.46	0.96	0.88	0.28
1-arachidonoylglycerophosphocholine*	Lipid	Lysolipid	C05208		1.99	0.64	1.31	0.34	0.83	0.51	0.19	0.06	0.42	0.15	0.66	0.23	0	0	0.11	0.05	0.01	0	0.92
1-arachidonoylglycerophosphoethanolamine*	Lipid	Lysolipid		HMDB11517	1.07	0.27	0.84	0.26	1.45	0.76	1.52	0.54	1.35	1.8	0.79	1.05	0.27	0.1	0.25	0.89	0.76	0.06	0.57
1-docosahexaenoylglycerophosphocholine*	Lipid	Lysolipid			1.69	0.78	0.96	0.28	1.19	0.66	0.28	0.08	0.7	0.29	0.57	0.24	0.25	0.01	0.14	0.04	0.01	0.06	0.76
1-docosapentaenoylglycerophosphocholine*	Lipid	Lysolipid			1.92	0.78	1.63	0.71	0.57	0.39	0.15	0.04	0.3	0.09	0.85	0.26	0	0.01	0.6	0.08	0.23	0	0.81
1-eicosatrienoylglycerophosphocholine*	Lipid	Lysolipid			1.23	0.18	1.04	0.31	0.43	0.35	0.08	0	0.35	0.07	0.85	0.17	0	0	0.28	0.1	0.05	0	0.52
1-heptadecanoylglycerophosphocholine	Lipid	Lysolipid		HMDB12108	1.14	0.84	1.13	0.76	0.62	0.57	0.12	0	0.54	0.11	0.99	0.19	0.23	0.06	0.99	0.15	0.44	0.04	0.46
1-heptadecanoylglycerophosphoethanolamine*	Lipid	Lysolipid			1.01	0.3	1.27	0.55	0.94	0.33	0.91	0.33	0.92	0.72	1.26	0.97	0.68	0.36	0.38	0.92	0.52	0.32	0.44
1-linoleoylglycerophosphocholine	Lipid	Lysolipid	C04100		1.62	0.56	1.44	0.33	0.6	0.43	0.23	0.02	0.37	0.16	0.89	0.38	0	0	0.6	0.15	0.2	0	0.65
1-linoleoylglycerophosphoethanolamine*	Lipid	Lysolipid		HMDB11507	0.78	0.15	0.96	0.35	1.24	0.63	2.08	0.16	1.59	2.16	1.23	1.67	0.11	0	0.32	0.04	0.02	0	0.11
1-oleoylglycerophosphocholine	Lipid	Lysolipid			1.72	0.6	1.43	0.47	0.86	0.83	0.24	0.04	0.5	0.16	0.83	0.27	0.06	0	0.47	0.21	0.14	0	0.59
1-oleoylglycerophosphoethanolamine	Lipid	Lysolipid		HMDB11506	0.91	0.24	1.06	0.14	1.32	0.47	1.54	0.57	1.45	1.46	1.16	1.17	0.08	0.2	0.34	0.54	0.34	0.03	0.84
1-palmitoleoylglycerophosphocholine*	Lipid	Lysolipid			1.27	0.19	1.58	0.07	0.75	0.4	0.43	0.1	0.6	0.27	1.25	0.57	0.02	0	0.02	0.18	0.98	0	0.02
1-palmitoleoylglycerophosphoethanolamine*	Lipid	Lysolipid			0.85	0.25	1.04	0.28	1.1	0.54	1.46	0.79	1.29	1.41	1.22	1.33	0.33	0.41	0.33	0.43	0.27	0.19	0.71
1-palmitoylglycerophosphocholine	Lipid	Lysolipid			1.32	0.19	1.34	0.13	0.7	0.48	0.26	0.07	0.53	0.19	1.01	0.37	0.01	0	0.88	0.13	0.16	0	0.13
1-palmitoylglycerophosphoethanolamine	Lipid	Lysolipid		HMDB11503	0.89	0.14	1.02	0.12	1.15	0.35	1.21	0.33	1.3	1.19	1.15	1.05	0.11	0.38	0.18	0.81	0.45	0.07	0.77
1-palmitoylglycerophosphoinositol*	Lipid	Lysolipid			1.11	0.33	1.38	0.19	0.87	0.31	0.84	0.18	0.79	0.6	1.25	0.96	0.22	0.01	0.2	0.86	0.39	0.02	0.27
1-palmitoylplasmenylethanolamine*	Lipid	Lysolipid			0.7	0.22	0.86	0.27	1.29	0.48	1.36	0.27	1.84	1.58	1.24	1.06	0.02	0.06	0.35	0.8	0.48	0	0.79
1-stearoylglycerophosphocholine	Lipid	Lysolipid			1.63	0.71	2.02	0.95	0.84	0.92	0.14	0.09	0.52	0.07	1.24	0.17	0.12	0.01	0.49	0.2	0.69	0	0.16
1-stearoylglycerophosphoethanolamine	Lipid	Lysolipid		HMDB11130	1.15	0.36	1.57	0.21	1.08	0.55	0.97	0.19	0.94	0.62	1.37	0.9	0.8	0.01	0.08	0.73	0.43	0.17	0.18
1-stearoylglycerophosphoinositol	Lipid	Lysolipid			1.08	0.19	1	0.08	1.18	0.32	0.99	0.15	1.1	0.99	0.93	0.84	0.51	0.96	0.49	0.34	0.23	0.55	0.62
2-arachidonoylglycerophosphocholine*	Lipid	Lysolipid			1.6	0.34	1.19	0.19	0.7	0.48	0.17	0.05	0.44	0.14	0.75	0.24	0	0	0.08	0.08	0.01	0	0.72
2-arachidonoylglycerophosphoethanolamine*	Lipid	Lysolipid			1.26	0.36	0.99	0.32	1.13	0.42	0.94	0.36	0.9	0.94	0.79	0.83	0.59	0.84	0.3	0.5	0.23	0.57	0.85
2-docosahexaenoylglycerophosphocholine*	Lipid	Lysolipid			1.45	0.4	1.24	0.27	0.76	0.55	0.15	0.03	0.52	0.12	0.85	0.2	0.03	0	0.41	0.07	0.05	0	0.33
2-docosahexaenoylglycerophosphoethanolamine*	Lipid	Lysolipid			1.19	0.24	1.26	0.25	0.75	0.5	0.18	0.04	0.63	0.14	1.06	0.24	0.07	0	0.68	0.07	0.15	0	0.07
2-docosapentaenoylglycerophosphoethanolamine*	Lipid	Lysolipid			0.94	0.38	0.63	0.39	0.45	0.22	0.36	0	0.48	0.57	0.67	0.8	0.02	0.26	0.27	0.48	0.19	0.01	0.47
2-eicosatrienoylglycerophosphocholine*	Lipid	Lysolipid			2.62	0.61	2.35	0.69	0.58	0.29	0.34	0.06	0.22	0.15	0.9	0.59	0	0	0.56	0.19	0.3	0	0.94
2-linoleoylglycerophosphocholine*	Lipid	Lysolipid			1.21	0.17	1.34	0.1	0.53	0.38	0.18	0.04	0.44	0.14	1.11	0.34	0	0	0.24	0.13	0.35	0	0.06
2-linoleoylglycerophosphoethanolamine*	Lipid	Lysolipid			0.94	0.21	1.17	0.45	0.91	0.31	1.21	0.12	0.97	1.03	1.24	1.32	0.85	0.89	0.33	0.14	0.08	0.97	0.81
2-oleoylglycerophosphocholine*	Lipid	Lysolipid			1.48	0.19	1.42	0.39	0.69	0.65	0.13	0.04	0.46	0.09	0.96	0.19	0.01	0	0.77	0.16	0.15	0	0.24
2-oleoylglycerophosphoethanolamine*	Lipid	Lysolipid			0.85	0.15	1.01	0.21	1.23	0.46	1.4	0.47	1.45	1.38	1.2	1.14	0.08	0.24	0.2	0.61	0.34	0.03	0.99
2-palmitoleoylglycerophosphocholine*	Lipid	Lysolipid			1.45	0.32	2.02	0.83	0.36	0.3	0.16	0.06	0.25	0.08	1.4	0.45	0	0.01	0.17	0.27	0.38	0	0.08
2-palmitoylglycerophosphocholine*	Lipid	Lysolipid			1.18	0.54	1.09	0.18	0.67	0.51	0.14	0.05	0.57	0.13	0.93	0.21	0.12	0	0.79	0.09	0.16	0	0.3
2-palmitoylglycerophosphoethanolamine*	Lipid	Lysolipid			0.82	0.17	0.93	0.25	1.61	0.81	1.8	0.55	1.96	1.93	1.13	1.12	0.04	0.05	0.46	0.72	0.58	0	0.88
2-stearoylglycerophosphocholine*	Lipid	Lysolipid			2.05	1.36	1.33	0.83	1.02	0.99	0.34	0.2	0.5	0.26	0.65	0.34	0.16	0.09	0.41	0.25	0.18	0.05	0.97
caprate (10:0)	Lipid	Medium chain fatty acid	C01571	HMDB00511	0.86	0.12	0.77	0.06	1.16	0.15	1.33	0.06	1.35	1.72	0.9	1.15	0	0	0.27	0.08	0.45	0	0.03
caproate (6:0)	Lipid	Medium chain fatty acid	C01585	HMDB00535	1.04	0.29	1.36	0.48	0.79	0.26	1.08	0.16	0.76	0.79	1.3	1.36	0.14	0.37	0.25	0.1	0.06	0.09	0.93
caprylate (8:0)	Lipid	Medium chain fatty acid	C06423	HMDB00482	0.92	0.18	0.82	0.12	1.01	0.34	1.2	0.12	1.1	1.46	0.9	1.19	0.57	0.01	0.42	0.35	0.67	0.09	0.22
heptanoate (7:0)	Lipid	Medium chain fatty acid	C17714	HMDB00666	1	0.27	0.84	0.16	1.1	0.48	0.95	0.14	1.11	1.13	0.85	0.87	0.65	0.39	0.38	0.6	0.36	0.49	0.99
laurate (12:0)	Lipid	Medium chain fatty acid	C02679	HMDB00638	0.86	0.12	0.81	0.1	1.21	0.14	1.25	0.1	1.4	1.54	0.94	1.04	0	0	0.54	0.63	0.96	0	0.44
pelargonate (9:0)	Lipid	Medium chain fatty acid	C01601	HMDB00847	0.83	0.12	0.75	0.08	1.18	0.12	1.2	0.09	1.43	1.6	0.91	1.01	0	0	0.35	0.84	0.58	0	0.4
1-arachidonylglycerol	Lipid	Monoacylglycerol	C13857	HMDB11572	1.11	0.12	0.85	0.16	1.14	0.25	0.92	0.2	1.03	1.08	0.77	0.81	0.77	0.68	0.03	0.2	0.02	0.63	0.87
1-docosahexaenoylglycerol (1-monodocosahexaenoin)	Lipid	Monoacylglycerol			1.05	0.2	0.95	0.22	1.17	0.18	0.65	0.05	1.11	0.68	0.9	0.55	0.3	0.06	0.48	0	0	0.7	0.03
1-linoleoylglycerol (1-monolinolein)	Lipid	Monoacylglycerol			0.83	0.09	0.95	0.2	1.38	0.72	1.56	0.29	1.66	1.64	1.15	1.13	0.09	0.02	0.25	0.67	0.49	0.01	0.89
1-palmitoylglycerol (1-monopalmitin)	Lipid	Monoacylglycerol			1.04	0.3	1.12	0.08	0.94	0.23	0.86	0.11	0.91	0.76	1.08	0.91	0.55	0.02	0.62	0.55	0.99	0.15	0.44
2-arachidonoyl glycerol	Lipid	Monoacylglycerol	C13856	HMDB04666	1.2	0.15	1.01	0.15	0.95	0.17	0.64	0.15	0.79	0.63	0.84	0.67	0.02	0.02	0.1	0.02	0	0	0.44
2-linoleoylglycerol (2-monolinolein)	Lipid	Monoacylglycerol		HMDB11538	0.94	0.07	1.21	0.32	0.93	0.28	1.06	0.18	1	0.88	1.29	1.13	0.98	0.52	0.09	0.49	0.09	0.62	0.53
2-palmitoylglycerol (2-monopalmitin)	Lipid	Monoacylglycerol			1.01	0.7	1.36	0.29	0.96	0.17	1.06	0.5	0.95	0.78	1.35	1.1	0.87	0.4	0.41	0.68	0.35	0.54	0.59
nicotinamide	Cofactors and vitamins	Nicotinate and nicotinamide metabolism	C00153	HMDB01406	1.05	0.06	1.05	0.03	0.96	0.04	0.83	0.04	0.91	0.79	1	0.87	0.01	0	0.98	0	0.01	0	0.02
nicotinamide adenine dinucleotide (NAD+)	Cofactors and vitamins	Nicotinate and nicotinamide metabolism	C00003	HMDB00902	0.85	0.18	0.8	0.12	1.45	0.36	1.1	0.23	1.7	1.38	0.93	0.75	0	0.09	0.6	0.13	0.1	0	0.24
nicotinate	Cofactors and vitamins	Nicotinate and nicotinamide metabolism	C00253	HMDB01488	0.93	0.23	0.75	0.13	0.9	0.22	1.07	0.08	0.97	1.44	0.8	1.19	0.82	0.01	0.2	0.21	0.93	0.28	0.07
trigonelline (N'-methylnicotinate)	Cofactors and vitamins	Nicotinate and nicotinamide metabolism	C01004	HMDB00875	2.6	0.78	2.25	0.39	0.79	0.31	0.4	0.17	0.3	0.18	0.86	0.51	0	0	0.46	0.06	0.15	0	0.94
UDP-galactose	Carbohydrate	Nucleotide sugars	C00052	HMDB00302	1.06	0.77	1.48	0.89	1.09	0.54	1.45	0.49	1.03	0.98	1.39	1.33	0.94	0.96	0.48	0.35	0.26	0.98	0.93
2-deoxyribose	Carbohydrate	Nucleotide sugars, pentose metabolism	C01801	HMDB03224	1.06	0.27	1.96	0.89	0.77	0.34	1.09	0.1	0.73	0.56	1.85	1.42	0.13	0.15	0.05	0.13	0.01	0.03	0.21
6-phosphogluconate	Carbohydrate	Nucleotide sugars, pentose metabolism	C00345	HMDB01316	1.08	0.59	1.4	0.33	0.96	0.36	1.13	0.23	0.88	0.81	1.29	1.19	0.66	0.3	0.4	0.45	0.26	0.39	0.75
arabitol	Carbohydrate	Nucleotide sugars, pentose metabolism	C00474	HMDB01851	0.74	0.36	1.45	0.12	1.16	0.39	0.77	0.17	1.56	0.53	1.95	0.67	0.08	0	0.01	0.12	0.3	0.9	0
gluconate	Carbohydrate	Nucleotide sugars, pentose metabolism	C00257	HMDB00625	0.78	0.22	1.09	0.04	1.02	0.44	1.18	0.17	1.31	1.08	1.41	1.16	0.26	0.42	0.03	0.54	0.11	0.19	0.59
Isobar: ribulose 5-phosphate, xylulose 5-phosphate	Carbohydrate	Nucleotide sugars, pentose metabolism			1.01	0.39	4.88	6.27	0.79	0.23	1.16	0.53	0.78	0.24	4.82	1.47	0.26	0.35	0.18	0.18	0.13	0.26	0.2
ribitol	Carbohydrate	Nucleotide sugars, pentose metabolism	C00474	HMDB00508	1.08	0.15	0.96	0.16	0.96	0.16	0.7	0.21	0.89	0.73	0.88	0.73	0.2	0.15	0.27	0.07	0.03	0.05	0.43
ribose	Carbohydrate	Nucleotide sugars, pentose metabolism	C00121	HMDB00283	0.96	0.12	1.45	0.21	0.93	0.21	0.91	0.07	0.96	0.63	1.5	0.99	0.72	0.01	0	0.92	0.01	0.01	0.01
ribose 5-phosphate	Carbohydrate	Nucleotide sugars, pentose metabolism	C00117	HMDB00618	1.04	0.25	2.8	2.56	0.88	0.3	1.03	0.25	0.84	0.37	2.68	1.17	0.32	0.28	0.14	0.45	0.1	0.17	0.16
ribulose	Carbohydrate	Nucleotide sugars, pentose metabolism	C00309	HMDB00621,HMDB03371	1.12	0.25	2.25	0.66	0.82	0.4	0.99	0.25	0.74	0.44	2.01	1.2	0.15	0.02	0.01	0.51	0	0	0.03
xylitol	Carbohydrate	Nucleotide sugars, pentose metabolism	C00379	HMDB02917	1.13	0.13	1.23	0.09	0.84	0.17	0.7	0.12	0.74	0.56	1.09	0.83	0.01	0	0.24	0.21	0.79	0	0.08
xylonate	Carbohydrate	Nucleotide sugars, pentose metabolism	C05411		0.91	0.15	0.95	0.27	1.36	0.22	1.04	0.08	1.49	1.1	1.04	0.77	0	0.58	0.8	0.04	0.16	0	0.08
xylulose	Carbohydrate	Nucleotide sugars, pentose metabolism	C00310	HMDB00654	1.06	0.28	1.85	0.52	0.94	0.17	0.85	0.08	0.89	0.46	1.75	0.9	0.4	0.02	0.02	0.38	0.02	0	0.01
maltotetraose	Carbohydrate	Oligosaccharide	C02052	HMDB01296	5.69	3.69	7.76	2.91	0.29	0.32	0.69	0.81	0.05	0.09	1.36	2.4	0	0.01	0.41	0.32	0.32	0	0.5
phosphate	Energy	Oxidative phosphorylation	C00009	HMDB01429	0.97	0.03	1.01	0.05	1.02	0.05	0.97	0.06	1.06	0.96	1.05	0.95	0.05	0.38	0.13	0.21	0.88	0.45	0.06
pyrophosphate (PPi)	Energy	Oxidative phosphorylation	C00013	HMDB00250	0.91	0.24	0.88	0.31	0.85	0.36	1.11	0.08	0.93	1.26	0.97	1.31	0.73	0.25	0.88	0.23	0.41	0.74	0.3
3'-dephosphocoenzyme A	Cofactors and vitamins	Pantothenate and CoA metabolism	C00882	HMDB01373	0.77	0.57	1.39	1.18	1.54	1.09	1.44	0.52	2	1.04	1.8	0.93	0.15	0.94	0.32	0.88	0.56	0.24	0.42
pantothenate	Cofactors and vitamins	Pantothenate and CoA metabolism	C00864	HMDB00210	0.93	0.06	0.89	0.12	1.22	0.13	1.16	0.16	1.3	1.31	0.95	0.95	0	0.06	0.45	0.58	0.38	0	0.93
phosphopantetheine	Cofactors and vitamins	Pantothenate and CoA metabolism	C01134	HMDB01416	3.96	3.04	2.25	2.93	0.73	0.25	0.65	0.26	0.18	0.29	0.57	0.89	0.02	0.38	0.43	0.65	0.4	0.02	0.45
3-(4-hydroxyphenyl)lactate	Amino acid	Phenylalanine & tyrosine metabolism	C03672	HMDB00755	0.22	0	1.28	0.86	0.33	0.27	0.58	0.46	1.52	0.46	5.92	1.78	0.34	0.26	0.02	0.32	0.01	0.39	0.08
4-hydroxyphenylacetate	Amino acid	Phenylalanine & tyrosine metabolism	C00642	HMDB00020	0.99	0.33	1.13	0.5	0.98	0.37	1.01	0.23	0.99	0.89	1.15	1.03	0.97	0.71	0.62	0.91	0.64	0.77	0.75
p-cresol sulfate	Amino acid	Phenylalanine & tyrosine metabolism	C01468	HMDB11635	0.61	0.27	0.49	0.31	1.68	1.01	1.37	1.32	2.76	2.8	0.8	0.82	0.03	0.3	0.56	0.7	0.6	0.02	0.82
phenol sulfate	Amino acid	Phenylalanine & tyrosine metabolism	C02180		0.74	0.19	0.88	0.19	1.8	1.04	2.21	0.52	2.43	2.52	1.19	1.23	0.03	0.01	0.33	0.52	0.39	0	0.67
phenylacetylglycine	Amino acid	Phenylalanine & tyrosine metabolism	C05598	HMDB00821	0.94	0.45	0.79	0.23	1.22	0.4	1.13	0.2	1.3	1.44	0.84	0.93	0.27	0.1	0.59	0.72	0.52	0.09	0.87
phenylalanine	Amino acid	Phenylalanine & tyrosine metabolism	C00079	HMDB00159	0.97	0.08	0.87	0.09	1.16	0.16	0.94	0.09	1.19	1.08	0.89	0.81	0.02	0.38	0.09	0.04	0.01	0.01	0.29
phenylpropionylglycine	Amino acid	Phenylalanine & tyrosine metabolism		HMDB00860	0.93	0.37	1.93	0.34	0.7	0.13	0.85	0.58	0.75	0.44	2.08	1.22	0.17	0.03	0	0.56	0	0.01	0.03
tyrosine	Amino acid	Phenylalanine & tyrosine metabolism	C00082	HMDB00158	1.08	0.2	0.98	0.16	1.12	0.34	0.77	0.19	1.04	0.78	0.91	0.69	0.79	0.19	0.48	0.12	0.08	0.68	0.3
5-methylthioadenosine (MTA)	Amino acid	Polyamine metabolism	C00170	HMDB01173	0.88	0.27	0.82	0.11	1.07	0.5	1.11	0.17	1.22	1.35	0.93	1.03	0.42	0.05	0.72	0.9	0.95	0.16	0.77
putrescine	Amino acid	Polyamine metabolism	C00134	HMDB01414	1.42	0.55	0.91	0.44	0.87	0.37	1.57	0.37	0.61	1.72	0.64	1.8	0.07	0.09	0.19	0.02	0.66	0.61	0.01
spermidine	Amino acid	Polyamine metabolism	C00315	HMDB01257	1.1	0.15	1.01	0.21	1.05	0.25	0.82	0.08	0.96	0.81	0.92	0.78	0.69	0.2	0.47	0.13	0.1	0.28	0.46
methylphosphate	Nucleotide	Purine and pyrimidine metabolism			1.27	0.39	1.46	0.57	0.84	0.1	1.4	0.55	0.67	0.96	1.15	1.66	0.02	0.91	0.57	0.04	0.08	0.15	0.37
2'-deoxyinosine	Nucleotide	Purine metabolism, (hypo)xanthine/inosine containing	C05512	HMDB00071	0.8	0.51	1.36	0.5	1.14	0.75	0.64	0.33	1.42	0.47	1.7	0.56	0.38	0.08	0.15	0.28	0.91	0.87	0.08
hypoxanthine	Nucleotide	Purine metabolism, (hypo)xanthine/inosine containing	C00262	HMDB00157	0.97	0.11	0.91	0.1	1.18	0.17	0.96	0.05	1.22	1.06	0.94	0.81	0.02	0.48	0.44	0.04	0.03	0.02	0.2
inosine	Nucleotide	Purine metabolism, (hypo)xanthine/inosine containing	C00294	HMDB00195	0.81	0.64	1.96	1.22	1.43	0.75	1.05	0.8	1.77	0.54	2.42	0.73	0.15	0.32	0.1	0.49	0.36	0.87	0.08
xanthine	Nucleotide	Purine metabolism, (hypo)xanthine/inosine containing	C00385	HMDB00292	1	0.04	0.98	0.03	1.03	0.05	0.96	0.04	1.04	0.98	0.98	0.93	0.2	0.53	0.54	0.05	0.05	0.46	0.2
xanthosine	Nucleotide	Purine metabolism, (hypo)xanthine/inosine containing	C01762	HMDB00299	0.81	0.23	0.85	0.16	1.23	0.35	1.08	0.19	1.51	1.27	1.04	0.88	0.03	0.16	0.81	0.49	0.65	0.01	0.47
2'-deoxyadenosine 3'-monophosphate	Nucleotide	Purine metabolism, adenine containing			1.17	0.25	1.12	0.5	0.87	0.29	0.66	0.2	0.75	0.6	0.96	0.76	0.08	0.2	0.84	0.28	0.41	0.03	0.62
adenine	Nucleotide	Purine metabolism, adenine containing	C00147	HMDB00034	1.23	0.26	1.3	0.17	0.79	0.25	0.81	0.11	0.64	0.63	1.05	1.03	0.01	0.01	0.69	0.88	0.68	0	0.84
adenosine	Nucleotide	Purine metabolism, adenine containing	C00212	HMDB00050	0.95	0.2	1.15	0.21	0.97	0.08	1.23	0.33	1.03	1.07	1.22	1.27	0.76	0.73	0.18	0.1	0.03	0.63	0.79
adenosine 2'-monophosphate (2'-AMP)	Nucleotide	Purine metabolism, adenine containing	C00946	HMDB11617	0.89	0.24	1.04	0.1	1.19	0.37	1.23	0.06	1.34	1.19	1.16	1.03	0.12	0.03	0.33	0.88	0.48	0.04	0.65
adenosine 3'-monophosphate (3'-AMP)	Nucleotide	Purine metabolism, adenine containing	C01367	HMDB03540	0.85	0.18	1.11	0.23	1	0.15	1.11	0.12	1.17	1	1.31	1.12	0.16	1	0.09	0.27	0.04	0.27	0.4
adenosine 5'-monophosphate (AMP)	Nucleotide	Purine metabolism, adenine containing	C00020	HMDB00045	0.91	0.22	1.61	1.03	1.1	0.21	0.99	0.15	1.21	0.61	1.77	0.9	0.15	0.34	0.15	0.41	0.22	0.65	0.1
2'-deoxyguanosine	Nucleotide	Purine metabolism, guanine containing	C00330	HMDB00085	0.93	0.49	1.33	0.49	1.17	0.5	0.7	0.33	1.25	0.53	1.43	0.6	0.43	0.12	0.27	0.17	0.89	0.73	0.08
guanosine	Nucleotide	Purine metabolism, guanine containing	C00387	HMDB00133	0.98	0.25	1.11	0.54	1.14	0.4	0.85	0.14	1.16	0.77	1.13	0.75	0.43	0.46	0.64	0.25	0.66	0.97	0.25
allantoin	Nucleotide	Purine metabolism, urate metabolism	C02350	HMDB00462	1.06	0.13	1.19	0.15	0.94	0.14	1.15	0.24	0.89	0.97	1.12	1.23	0.15	0.84	0.23	0.12	0.04	0.25	0.59
urate	Nucleotide	Purine metabolism, urate metabolism	C00366	HMDB00289	1.17	0.39	1.25	0.62	1.07	0.8	1.26	0.62	0.92	1.01	1.07	1.18	0.8	0.98	0.82	0.72	0.67	0.86	0.86
pyridoxal	Cofactors and vitamins	Pyridoxal metabolism	C00250	HMDB01545	1.21	0.23	1.52	0.35	0.89	0.16	0.78	0.22	0.74	0.52	1.25	0.88	0.02	0.02	0.14	0.4	0.4	0	0.08
2'-deoxycytidine	Nucleotide	Pyrimidine metabolism, cytidine containing	C00881	HMDB00014	1.06	0.11	1.16	0.42	0.94	0.22	0.76	0.17	0.89	0.66	1.09	0.81	0.27	0.18	0.6	0.22	0.73	0.07	0.24
2'-deoxycytidine 5'-monophosphate	Nucleotide	Pyrimidine metabolism, cytidine containing	C00239	HMDB01202	0.98	0.27	1.05	0.45	1.06	0.25	0.87	0.15	1.08	0.83	1.07	0.82	0.63	0.54	0.79	0.26	0.67	0.9	0.38
cytidine	Nucleotide	Pyrimidine metabolism, cytidine containing	C00475	HMDB00089	0.94	0.11	1.06	0.21	1.04	0.21	1.21	0.18	1.1	1.14	1.12	1.16	0.33	0.37	0.31	0.25	0.12	0.17	0.76
cytidine-3'-monophosphate (3'-CMP)	Nucleotide	Pyrimidine metabolism, cytidine containing	C05822		1.03	0.23	0.85	0.12	1.04	0.22	1.15	0.18	1	1.35	0.82	1.11	0.99	0.05	0.22	0.46	0.72	0.27	0.16
thymidine	Nucleotide	Pyrimidine metabolism, thymine containing	C00214	HMDB00273	1.25	0.44	0.94	0.2	1.03	0.29	1.23	0.45	0.82	1.31	0.75	1.2	0.32	0.34	0.26	0.43	0.77	0.84	0.17
thymine	Nucleotide	Pyrimidine metabolism, thymine containing	C00178	HMDB00262	1.1	0.23	1.18	0.47	1.1	0.32	0.74	0.13	1	0.63	1.08	0.67	0.98	0.17	0.73	0.08	0.37	0.29	0.15
3-aminoisobutyrate	Nucleotide	Pyrimidine metabolism, thymine containing; Valine, leucine and isoleucine metabolism/	C05145	HMDB03911	0.84	0.11	0.84	0.07	1.36	0.41	2.18	0.39	1.62	2.58	1	1.6	0.01	0	0.98	0.02	0.01	0	0.01
2'-deoxyuridine	Nucleotide	Pyrimidine metabolism, uracil containing	C00526	HMDB00012	0.96	0.13	0.96	0.33	1.18	0.49	0.85	0.35	1.23	0.88	1	0.72	0.3	0.69	1	0.3	0.34	0.55	0.34
5-methyluridine (ribothymidine)	Nucleotide	Pyrimidine metabolism, uracil containing		HMDB00884	1.22	0.33	1.18	0.42	1.04	0.3	0.82	0.05	0.86	0.7	0.96	0.79	0.35	0.2	0.87	0.21	0.39	0.12	0.56
pseudouridine	Nucleotide	Pyrimidine metabolism, uracil containing	C02067	HMDB00767	0.97	0.66	0.61	0.24	1.99	0.72	1.56	0.6	2.04	2.55	0.63	0.78	0.03	0.04	0.36	0.39	0.21	0	0.92
uracil	Nucleotide	Pyrimidine metabolism, uracil containing	C00106	HMDB00300	1.04	0.18	0.88	0.19	1.42	0.55	0.98	0.26	1.37	1.11	0.85	0.69	0.13	0.61	0.26	0.21	0.11	0.11	0.42
uridine	Nucleotide	Pyrimidine metabolism, uracil containing	C00299	HMDB00296	1	0.13	1.15	0.14	0.99	0.13	1.03	0.11	0.99	0.89	1.16	1.04	0.95	0.26	0.12	0.67	0.14	0.43	0.35
flavin adenine dinucleotide (FAD)	Cofactors and vitamins	Riboflavin metabolism	C00016	HMDB01248	0.89	0.33	0.95	0.16	1.15	0.23	0.84	0.04	1.3	0.88	1.07	0.73	0.13	0.28	0.75	0.04	0.3	0.27	0.12
flavin mononucleotide (FMN)	Cofactors and vitamins	Riboflavin metabolism	C00061	HMDB01520	1.21	0.35	0.74	0.2	0.99	0.19	0.91	0.05	0.82	1.23	0.61	0.92	0.19	0.21	0.05	0.48	0.03	0.49	0.11
riboflavin (Vitamin B2)	Cofactors and vitamins	Riboflavin metabolism	C00255	HMDB00244	0.94	0.11	0.88	0.18	1.2	0.33	1.02	0.02	1.27	1.17	0.93	0.85	0.1	0.22	0.5	0.36	0.25	0.05	0.61
palmitoyl sphingomyelin	Lipid	Sphingolipid			0.93	0.13	0.76	0.16	1.26	0.3	1.08	0.3	1.35	1.42	0.82	0.85	0.03	0.16	0.11	0.4	0.14	0.01	0.95
sphinganine	Lipid	Sphingolipid	C00836	HMDB00269	1.33	0.2	1.14	0.25	0.75	0.54	0.22	0.08	0.56	0.19	0.86	0.29	0.03	0	0.24	0.11	0.05	0	0.33
sphingosine	Lipid	Sphingolipid	C00319	HMDB00252	1.43	0.36	1	0.29	0.78	0.7	0.19	0.07	0.55	0.19	0.7	0.24	0.07	0	0.11	0.16	0.04	0	0.72
stearoyl sphingomyelin	Lipid	Sphingolipid	C00550	HMDB01348	1.06	0.19	0.53	0.14	1.44	0.48	0.83	0.22	1.36	1.58	0.5	0.58	0.1	0.08	0	0.06	0	0.03	0.82
7-alpha-hydroxycholesterol	Lipid	Sterol/Steroid	C03594	HMDB01496	0.83	0.52	1.31	0.57	1.01	0.5	1.5	0.13	1.21	1.15	1.58	1.5	0.56	0.58	0.23	0.11	0.05	0.42	0.97
7-beta-hydroxycholesterol	Lipid	Sterol/Steroid	C03594	HMDB06119	1.02	0.42	1.43	0.39	1	0.42	1.24	0.15	0.98	0.87	1.4	1.24	0.94	0.46	0.18	0.35	0.1	0.65	0.65
campesterol	Lipid	Sterol/Steroid	C01789	HMDB02869	1.05	0.29	1.1	0.24	1.03	0.28	0.64	0.2	0.98	0.59	1.05	0.63	0.92	0.05	0.77	0.06	0.23	0.18	0.11
cholesterol	Lipid	Sterol/Steroid	C00187	HMDB00067	0.98	0.05	1.06	0.18	1.13	0.19	0.91	0.07	1.15	0.86	1.09	0.81	0.08	0.22	0.32	0.08	0.34	0.54	0.04
corticosterone	Lipid	Sterol/Steroid	C02140	HMDB01547	0.67	0.28	0.35	0	1.51	0.91	1.24	0.26	2.26	3.54	0.52	0.82	0.05	0	0.07	0.61	0.28	0	0.94
dihydrocholesterol	Lipid	Sterol/Steroid		HMDB00908	0.94	0.11	0.87	0.31	1.03	0.15	0.79	0.2	1.1	0.91	0.93	0.77	0.24	0.72	0.66	0.07	0.11	0.74	0.36
squalene	Lipid	Sterol/Steroid	C00751	HMDB00256	1.04	0.21	1.62	0.12	1.08	0.62	0.41	0.07	1.04	0.25	1.56	0.38	0.89	0	0	0.08	0.82	0.03	0
erythritol	Xenobiotics	Sugar, sugar substitute, starch	C00503	HMDB02994	1.01	0.16	0.88	0.07	0.99	0.24	0.94	0.36	0.98	1.06	0.87	0.95	0.87	0.8	0.2	0.8	0.42	0.95	0.74
thiamin (Vitamin B1)	Cofactors and vitamins	Thiamine metabolism	C00378		1.19	0.26	1.82	0.45	0.97	0.13	0.75	0.1	0.82	0.41	1.53	0.78	0.09	0.01	0.02	0.03	0.11	0	0
thiamin diphosphate	Cofactors and vitamins	Thiamine metabolism	C00068	HMDB01372	0.82	0.19	0.66	0	1	0.23	0.91	0.1	1.23	1.37	0.81	0.9	0.15	0.01	0.16	0.49	0.15	0.02	0.72
alpha-tocopherol	Cofactors and vitamins	Tocopherol metabolism	C02477	HMDB01893	1.42	0.75	1.31	0.73	1.28	0.69	0.44	0.16	0.9	0.34	0.92	0.34	0.75	0.09	0.83	0.06	0.15	0.21	0.27
3-indoxyl sulfate	Amino acid	Tryptophan metabolism		HMDB00682	1.18	0.79	0.7	0.18	1.43	0.45	1.33	0.21	1.21	1.91	0.59	0.93	0.51	0.01	0.31	0.73	0.28	0.13	0.47
anthranilate	Amino acid	Tryptophan metabolism	C00108	HMDB01123	0.91	0.23	1.05	0.15	1.42	0.64	0.99	0.24	1.56	0.95	1.15	0.7	0.09	0.75	0.34	0.28	0.47	0.13	0.17
C-glycosyltryptophan*	Amino acid	Tryptophan metabolism			0.82	0.14	0.87	0.07	1.1	0.17	1.33	0.13	1.34	1.53	1.05	1.21	0.01	0	0.61	0.07	0.06	0	0.2
kynurenate	Amino acid	Tryptophan metabolism	C01717	HMDB00715	1.05	0.36	1.14	0.31	1.09	0.67	0.53	0.1	1.04	0.46	1.09	0.49	0.9	0.02	0.69	0.17	0.32	0.37	0.16
kynurenine	Amino acid	Tryptophan metabolism	C00328	HMDB00684	0.88	0.23	0.97	0.23	1.42	0.67	0.98	0.21	1.62	1.01	1.1	0.69	0.09	0.94	0.6	0.28	0.4	0.1	0.22
tryptophan	Amino acid	Tryptophan metabolism	C00078	HMDB00929	1.02	0.07	0.9	0.07	1.1	0.16	0.87	0.12	1.08	0.97	0.88	0.79	0.28	0.73	0.04	0.05	0.01	0.47	0.34
5-aminovalerate	Amino acid	Urea cycle; arginine-, proline-, metabolism	C00431	HMDB03355	0.98	0.18	0.91	0.26	1.12	0.34	1.7	0.32	1.14	1.87	0.93	1.52	0.38	0.02	0.64	0.03	0.08	0.01	0.03
arginine	Amino acid	Urea cycle; arginine-, proline-, metabolism	C00062	HMDB00517	0.77	0.44	1.09	0.23	1.19	0.51	1.07	0.51	1.54	0.98	1.42	0.91	0.16	0.95	0.25	0.76	0.64	0.24	0.33
citrulline	Amino acid	Urea cycle; arginine-, proline-, metabolism	C00327	HMDB00904	0.95	0.09	0.77	0.09	1.3	0.53	1.6	0.58	1.36	2.08	0.81	1.23	0.14	0.05	0.02	0.45	0.76	0.01	0.23
dimethylarginine (SDMA + ADMA)	Amino acid	Urea cycle; arginine-, proline-, metabolism	C03626	HMDB01539,HMDB03334	0.87	0.16	0.53	0.1	1.56	0.43	1.33	0.51	1.79	2.52	0.61	0.85	0	0.04	0.01	0.49	0.1	0	0.74
homocitrulline	Amino acid	Urea cycle; arginine-, proline-, metabolism	C02427	HMDB00679	0.85	0.22	0.68	0.15	1.61	0.42	1.65	0.72	1.9	2.42	0.8	1.02	0	0.06	0.26	0.92	0.76	0	0.62
ornithine	Amino acid	Urea cycle; arginine-, proline-, metabolism	C00077	HMDB03374	0.97	0.11	0.82	0.05	1.61	0.59	1.62	0.76	1.65	1.97	0.85	1.01	0.02	0.12	0.04	0.98	0.77	0.01	0.73
proline	Amino acid	Urea cycle; arginine-, proline-, metabolism	C00148	HMDB00162	0.91	0.18	0.81	0.15	1.1	0.26	1.16	0.13	1.21	1.44	0.88	1.06	0.17	0.02	0.4	0.7	0.82	0.02	0.41
trans-4-hydroxyproline	Amino acid	Urea cycle; arginine-, proline-, metabolism	C01157	HMDB00725	0.92	0.22	1.09	0.39	1.05	0.11	1.17	0.47	1.14	1.07	1.18	1.11	0.23	0.84	0.43	0.58	0.33	0.45	0.86
urea	Amino acid	Urea cycle; arginine-, proline-, metabolism	C00086	HMDB00294	0.95	0.08	1.14	0.22	0.98	0.11	1.06	0.16	1.03	0.92	1.21	1.08	0.6	0.59	0.08	0.4	0.05	0.84	0.39
2-methylbutyrylcarnitine (C5)	Amino acid	Valine, leucine and isoleucine metabolism		HMDB00378	0.92	0.18	0.64	0.23	0.99	0.22	1.04	0.41	1.08	1.64	0.7	1.06	0.54	0.19	0.08	0.8	0.39	0.13	0.2
2-methylbutyrylglycine	Amino acid	Valine, leucine and isoleucine metabolism		HMDB00339	0.67	0	0.67	0	1.02	0.33	1.31	0.53	1.53	1.97	1	1.29	0.02	0.08	1	0.33	0.32	0	0.32
3-methylcrotonylglycine	Amino acid	Valine, leucine and isoleucine metabolism		HMDB00459	0.99	0.28	1.13	0.35	1.07	0.41	0.71	0.3	1.08	0.63	1.14	0.67	0.72	0.16	0.53	0.2	0.53	0.52	0.16
3-methylglutarylcarnitine (C6)	Amino acid	Valine, leucine and isoleucine metabolism		HMDB00552	0.5	0.12	0.52	0.22	2.6	1.84	8.37	4.75	5.26	15.96	1.06	3.21	0.02	0.03	0.81	0.03	0.02	0	0.02
beta-hydroxyisovalerate	Amino acid	Valine, leucine and isoleucine metabolism		HMDB00754	1.11	0.33	0.86	0.13	1.07	0.3	1.06	0.51	0.97	1.23	0.78	0.98	0.87	0.54	0.23	0.95	0.44	0.74	0.49
hydroxyisovaleroyl carnitine	Amino acid	Valine, leucine and isoleucine metabolism			0.72	0.28	0.7	0.21	1.13	0.47	0.93	0.31	1.57	1.34	0.97	0.83	0.09	0.31	0.9	0.52	0.53	0.05	0.62
isobutyrylcarnitine	Amino acid	Valine, leucine and isoleucine metabolism		HMDB00736	0.9	0.16	0.86	0.06	1.18	0.27	1.24	0.51	1.31	1.45	0.95	1.05	0.05	0.25	0.64	0.83	0.96	0.03	0.71
isoleucine	Amino acid	Valine, leucine and isoleucine metabolism	C00407	HMDB00172	0.98	0.08	0.93	0.05	1.19	0.19	0.97	0.14	1.21	1.05	0.95	0.82	0.03	0.64	0.34	0.11	0.06	0.03	0.23
isovalerylcarnitine	Amino acid	Valine, leucine and isoleucine metabolism		HMDB00688	0.96	0.37	0.72	0.24	0.9	0.32	0.96	0.4	0.94	1.33	0.75	1.06	0.77	0.41	0.32	0.81	0.59	0.77	0.38
isovalerylglycine	Amino acid	Valine, leucine and isoleucine metabolism		HMDB00678	0.71	0.14	0.84	0.13	1.21	0.47	1.79	0.78	1.71	2.14	1.18	1.48	0.03	0.08	0.2	0.2	0.12	0	0.31
leucine	Amino acid	Valine, leucine and isoleucine metabolism	C00123	HMDB00687	0.95	0.06	0.89	0.09	1.15	0.16	0.92	0.1	1.2	1.04	0.93	0.81	0.02	0.65	0.2	0.05	0.02	0.02	0.17
valine	Amino acid	Valine, leucine and isoleucine metabolism	C00183	HMDB00883	1	0.08	0.9	0.03	1.29	0.25	1.04	0.16	1.3	1.15	0.9	0.8	0.02	0.19	0.06	0.13	0.04	0.01	0.34
pyridoxate	Cofactors and vitamins	Vitamin B6 metabolism	C00847	HMDB00017	0.91	0.13	1.12	0.18	1.16	0.49	1.18	0.22	1.27	1.05	1.24	1.02	0.25	0.76	0.07	0.94	0.44	0.24	0.53
